# Supplementary material for: New Advanced Liquid Crystalline Materials Bearing Bis-Azomethine as Central Spacer
Source: Polymers (Basel). 2022 Mar 21;14(6):1256. doi: 10.3390/polym14061256 (PMC8953589; doi:10.3390/polym14061256)
Supplement: Supplementary file 1 [file polymers-14-01256-s001.zip]

Archive with 1 entries (1 files):
- polymers-1629826-supplementary.pdf
